# Supplementary material for: Quick Analysis of Sedimentary Ancient DNA Using quicksand
Source: Mol Biol Evol. 2025 Nov 25;42(12):msaf305. doi: 10.1093/molbev/msaf305 (PMC12684969; doi:10.1093/molbev/msaf305)
Supplement: msaf305_Supplementary_Data [file msaf305_supplementary_data.zip]

Archive with 2 entries (2 files):
- supplementary_table_T1.csv
- supplementary_information.pdf
