# Supplementary material for: Quick Analysis of Sedimentary Ancient DNA Using quicksand
Source: Mol Biol Evol. 2025 Nov 25;42(12):msaf305. doi: 10.1093/molbev/msaf305 (PMC12684969; doi:10.1093/molbev/msaf305)
Supplement: msaf305_Supplementary_Data [file msaf305_supplementary_data.zip › supplementary_table_T1.csv]

Taxon	NCBI Accession ID
Archaea	NC_003106.2
Archaea	NC_003364.1
Archaea	NC_007181.1
Archaea	NC_008818.1
Archaea	NC_011766.1
Archaea	NC_014374.1
Archaea	NC_015151.1
Archaea	NC_015315.1
Archaea	NC_015435.1
Archaea	NC_015518.1
Archaea	NC_016070.1
Archaea	NC_016645.1
Archaea	NC_017275.1
Archaea	NC_017276.1
Archaea	NC_017461.1
Archaea	NC_017954.1
Archaea	NC_020246.1
Archaea	NC_020247.1
Archaea	NC_021058.1
Archaea	NC_022093.1
Archaea	NC_022521.1
Archaea	NZ_AHJK01000001.1
Archaea	NZ_AHJL01000005.1
Archaea	NZ_AHJM01000003.1
Archaea	NZ_AHJN01000003.1
Archaea	NZ_AHJO01000001.1
Archaea	NZ_AHJP01000004.1
Archaea	NZ_AHJQ01000001.1
Archaea	NZ_AHJR01000001.1
Archaea	NZ_AHJS01000002.1
Archaea	NZ_AHJT01000001.1
Archaea	NZ_AP018553.1
Archaea	NZ_AP018929.1
Archaea	NZ_AP018930.1
Archaea	NZ_AP019770.1
Archaea	NZ_AP024597.1
Archaea	NZ_AP025226.1
Archaea	NZ_AP025245.1
Archaea	NZ_CP006867.1
Archaea	NZ_CP007493.1
Archaea	NZ_CP008822.1
Archaea	NZ_CP009961.1
Archaea	NZ_CP010515.1
Archaea	NZ_CP011055.2
Archaea	NZ_CP011056.2
Archaea	NZ_CP011057.2
Archaea	NZ_CP012172.1
Archaea	NZ_CP012173.1
Archaea	NZ_CP012174.1
Archaea	NZ_CP012175.1
Archaea	NZ_CP012176.1
Archaea	NZ_CP013011.1
Archaea	NZ_CP013694.1
Archaea	NZ_CP013695.1
Archaea	NZ_CP017006.1
Archaea	NZ_CP020360.1
Archaea	NZ_CP020361.1
Archaea	NZ_CP020362.1
Archaea	NZ_CP020363.1
Archaea	NZ_CP020364.1
Archaea	NZ_CP020477.1
Archaea	NZ_CP029287.2
Archaea	NZ_CP029288.2
Archaea	NZ_CP029289.2
Archaea	NZ_CP031156.1
Archaea	NZ_CP033235.1
Archaea	NZ_CP033236.1
Archaea	NZ_CP033237.1
Archaea	NZ_CP033238.1
Archaea	NZ_CP033239.1
Archaea	NZ_CP033240.1
Archaea	NZ_CP033241.1
Archaea	NZ_CP045482.1
Archaea	NZ_CP045483.1
Archaea	NZ_CP045484.1
Archaea	NZ_CP045687.1
Archaea	NZ_CP045706.1
Archaea	NZ_CP049074.1
Archaea	NZ_CP062310.1
Archaea	NZ_CP063144.1
Archaea	NZ_CP077713.1
Archaea	NZ_CP077715.1
Archaea	NZ_CP077717.1
Archaea	NZ_LNTB01000001.1
Archaea	NZ_LPRE01000001.1
Archaea	NZ_LPRK01000002.1
Archaea	NZ_LPRL01000001.1
Archaea	NZ_LPRM01000002.1
Archaea	NZ_LPRR01000001.1
Archaea	NZ_LPRS01000002.1
Archaea	NZ_LPRT01000002.1
Archaea	NZ_LPRX01000001.1
Archaea	NZ_LPSF01000002.1
Archaea	NZ_LPSK01000002.1
Archaea	NZ_LPSO01000001.1
Archaea	NZ_LPSQ01000006.1
Archaea	NZ_LPSS01000001.1
Archaea	NZ_LPSU01000004.1
Archaea	NZ_LT549890.1
Archaea	NZ_WFIY01000004.1
Archaea	NZ_WGGD01000005.1
Archaea	NZ_WHYS01000001.1
Archaea	NC_003552.1
Archaea	NC_003901.1
Archaea	NC_006396.1
Archaea	NC_008212.1
Archaea	NC_015416.1
Archaea	NC_017459.1
Archaea	NC_018224.1
Archaea	NC_020389.1
Archaea	NC_021313.1
Archaea	NC_023013.1
Archaea	NZ_AP019780.1
Archaea	NZ_AZAJ01000001.1
Archaea	NZ_BCNA01000001.1
Archaea	NZ_BCNB01000006.1
Archaea	NZ_CP008746.1
Archaea	NZ_CP009501.1
Archaea	NZ_CP009502.1
Archaea	NZ_CP009503.1
Archaea	NZ_CP009504.1
Archaea	NZ_CP009505.1
Archaea	NZ_CP009506.1
Archaea	NZ_CP009507.1
Archaea	NZ_CP009508.1
Archaea	NZ_CP009509.1
Archaea	NZ_CP009511.1
Archaea	NZ_CP009512.1
Archaea	NZ_CP009513.1
Archaea	NZ_CP009514.1
Archaea	NZ_CP009515.1
Archaea	NZ_CP009516.1
Archaea	NZ_CP009517.1
Archaea	NZ_CP009520.1
Archaea	NZ_CP009524.1
Archaea	NZ_CP009526.1
Archaea	NZ_CP009528.1
Archaea	NZ_CP009530.1
Archaea	NZ_CP010529.1
Archaea	NZ_CP019067.1
Archaea	NZ_CP019285.1
Archaea	NZ_CP019327.1
Archaea	NZ_CP019893.1
Archaea	NZ_CP024047.1
Archaea	NZ_CP025066.1
Archaea	NZ_CP027033.1
Archaea	NZ_CP029709.1
Archaea	NZ_CP031148.1
Archaea	NZ_CP031150.1
Archaea	NZ_CP031305.1
Archaea	NZ_CP031310.1
Archaea	NZ_CP032683.1
Archaea	NZ_CP034145.1
Archaea	NZ_CP034345.1
Archaea	NZ_CP034692.1
Archaea	NZ_CP034940.1
Archaea	NZ_CP035119.1
Archaea	NZ_CP039138.1
Archaea	NZ_CP039375.1
Archaea	NZ_CP039833.1
Archaea	NZ_CP040330.1
Archaea	NZ_CP040637.1
Archaea	NZ_CP042908.1
Archaea	NZ_CP044129.1
Archaea	NZ_CP044523.1
Archaea	NZ_CP045142.1
Archaea	NZ_CP045488.1
Archaea	NZ_CP048738.1
Archaea	NZ_CP048739.1
Archaea	NZ_CP050014.1
Archaea	NZ_CP054585.1
Archaea	NZ_CP058334.1
Archaea	NZ_CP058335.1
Archaea	NZ_CP058529.1
Archaea	NZ_CP058579.1
Archaea	NZ_CP058601.1
Archaea	NZ_CP058909.1
Archaea	NZ_CP058910.1
Archaea	NZ_CP059154.1
Archaea	NZ_CP064786.1
Archaea	NZ_CP065856.1
Archaea	NZ_CP069188.1
Archaea	NZ_CP071462.1
Archaea	NZ_CP071463.1
Archaea	NZ_CP071597.1
Archaea	NZ_CP073366.1
Archaea	NZ_CP073695.1
Archaea	NZ_CP075546.1
Archaea	NZ_CP076019.1
Archaea	NZ_CP077107.1
Archaea	NZ_CP082249.1
Archaea	NZ_CP083663.1
Archaea	NZ_CP083666.1
Archaea	NZ_CP083723.1
Archaea	NZ_CP084090.1
Archaea	NZ_CP084463.1
Archaea	NZ_CP084466.1
Archaea	NZ_CP084469.1
Archaea	NZ_CP084472.1
Archaea	NZ_CP085301.1
Archaea	NZ_CP089588.1
Archaea	NZ_CP095390.1
Archaea	NZ_CP095394.1
Archaea	NZ_CP095397.1
Archaea	NZ_CP095487.1
Archaea	NZ_CP095491.1
Archaea	NZ_CP095757.1
Archaea	NZ_CP096270.1
Archaea	NZ_HG315690.1
Archaea	NZ_JABUQZ010000001.1
Archaea	NZ_JABURA010000001.1
Archaea	NZ_JAEPET010000001.1
Archaea	NZ_JALLGW010000001.1
Archaea	NZ_JQLR01000001.1
Archaea	NZ_LK053000.1
Archaea	NZ_LOAJ01000001.1
Archaea	NZ_LWLN01000001.1
Archaea	NZ_NXNI01000001.1
Archaea	NZ_PDBS01000001.1
Archaea	NZ_RBWW01000001.1
Archaea	NZ_RKSM01000001.1
Archaea	NZ_RPCY01000001.1
Archaea	NZ_RQWK01000001.1
Archaea	NZ_SMZK01000001.1
Archaea	NZ_VZUU01000001.1
Archaea	NZ_WKJQ01000001.1
Archaea	NZ_WOWB01000001.1
Archaea	NZ_WOWC01000001.1
Archaea	NZ_WOYG01000001.1
Archaea	NC_002607.1
Archaea	NC_006396.1
Archaea	NC_007426.1
Archaea	NC_010364.1
Archaea	NC_013967.1
Archaea	NC_014297.1
Archaea	NC_015948.1
Archaea	NC_020388.1
Archaea	NC_021921.1
Archaea	NC_023013.1
Archaea	NZ_AQXI01000001.1
Archaea	NZ_BBMO01000001.1
Archaea	NZ_BBMO01000002.1
Archaea	NZ_BCMZ01000001.1
Archaea	NZ_BCNA01000001.1
Archaea	NZ_BCNB01000006.1
Archaea	NZ_BIXZ01000001.1
Archaea	NZ_BMPG01000001.1
Archaea	NZ_CAAHFB010000001.1
Archaea	NZ_CEML01000001.1
Archaea	NZ_CEML01000002.1
Archaea	NZ_CEMN01000001.1
Archaea	NZ_CEMO01000001.1
Archaea	NZ_CEMP01000001.1
Archaea	NZ_CEMQ01000001.1
Archaea	NZ_CEMR01000001.1
Archaea	NZ_CEMR01000002.1
Archaea	NZ_CEMZ01000001.1
Archaea	NZ_CP008874.1
Archaea	NZ_CP010529.1
Archaea	NZ_CP011564.1
Archaea	NZ_CP016070.1
Archaea	NZ_CP016804.1
Archaea	NZ_CP019067.1
Archaea	NZ_CP019154.1
Archaea	NZ_CP028858.1
Archaea	NZ_CP031310.1
Archaea	NZ_CP033878.1
Archaea	NZ_CP035119.1
Archaea	NZ_CP038631.1
Archaea	NZ_CP039138.1
Archaea	NZ_CP039375.1
Archaea	NZ_CP042241.1
Archaea	NZ_CP044129.1
Archaea	NZ_CP044523.1
Archaea	NZ_CP045142.1
Archaea	NZ_CP050014.1
Archaea	NZ_CP054707.1
Archaea	NZ_CP058334.1
Archaea	NZ_CP058335.1
Archaea	NZ_CP058909.1
Archaea	NZ_CP058910.1
Archaea	NZ_CP064786.1
Archaea	NZ_CP064787.1
Archaea	NZ_CP064788.1
Archaea	NZ_CP064789.1
Archaea	NZ_CP064791.1
Archaea	NZ_CP065856.1
Archaea	NZ_CP070332.2
Archaea	NZ_CP070377.1
Archaea	NZ_CP073366.1
Archaea	NZ_CP084090.1
Archaea	NZ_CP084463.1
Archaea	NZ_CP084466.1
Archaea	NZ_CP085301.1
Archaea	NZ_CP085324.1
Archaea	NZ_CP085327.1
Archaea	NZ_CP085335.1
Archaea	NZ_CP085336.1
Archaea	NZ_CP085882.1
Archaea	NZ_CP089466.1
Archaea	NZ_CP089468.1
Archaea	NZ_CP089588.1
Archaea	NZ_CP089593.1
Archaea	NZ_CP095005.1
Archaea	NZ_CP095482.1
Archaea	NZ_CP095487.1
Archaea	NZ_CP096019.1
Archaea	NZ_FOJA01000001.1
Archaea	NZ_FOZK01000001.1
Archaea	NZ_FOZK01000002.1
Archaea	NZ_FRAN01000001.1
Archaea	NZ_FTNO01000001.1
Archaea	NZ_JAAAJC010000001.1
Archaea	NZ_JAANTG010000001.1
Archaea	NZ_JAANTG010000002.1
Archaea	NZ_JAANTH010000001.1
Archaea	NZ_JAANTH010000002.1
Archaea	NZ_JAAOHU010000001.1
Archaea	NZ_JAAOHU010000002.1
Archaea	NZ_JAAOHV010000001.1
Archaea	NZ_JAAOHV010000002.1
Archaea	NZ_JAAOIR010000001.1
Archaea	NZ_JAAOIR010000002.1
Archaea	NZ_JACAWU010000001.1
Archaea	NZ_JACAWU010000002.1
Archaea	NZ_JADPQC010000001.1
Archaea	NZ_JAFKAA010000002.1
Archaea	NZ_JAGGKO010000001.1
Archaea	NZ_JAHQXE010000001.1
Archaea	NZ_JAHQXF010000001.1
Archaea	NZ_JAHQXF010000002.1
Archaea	NZ_JAJCVJ010000001.1
Archaea	NZ_JAJCVJ010000002.1
Archaea	NZ_JAJFAY010000001.1
Archaea	NZ_JAJQQZ010000001.1
Archaea	NZ_JAJSOI010000001.1
Archaea	NZ_JALLGW010000001.1
Archaea	NZ_JDTH01000002.1
Archaea	NZ_LIUF01000001.1
Archaea	NZ_LN831302.1
Archaea	NZ_LWHG01000011.1
Archaea	NZ_LWHG01000021.1
Archaea	NZ_ML214297.1
Archaea	NZ_ML214298.1
Archaea	NZ_ML214300.1
Archaea	NZ_ML219773.1
Archaea	NZ_ML974127.1
Archaea	NZ_OBEJ01000001.1
Archaea	NZ_QKNW01000001.1
Archaea	NZ_QPLN01000001.1
Archaea	NZ_QPLQ01000001.1
Archaea	NZ_QPMJ01000001.1
Archaea	NZ_QPMJ01000002.1
Archaea	NZ_QWGG01000001.1
Archaea	NZ_RBWW01000001.1
Archaea	NZ_RCDI01000001.1
Archaea	NZ_RCDI01000002.1
Archaea	NZ_RKLQ01000001.1
Archaea	NZ_RKLQ01000002.1
Archaea	NZ_RKLS01000001.1
Archaea	NZ_RKLT01000001.1
Archaea	NZ_RKLW01000001.1
Archaea	NZ_RKLW01000002.1
Archaea	NZ_RKSM01000001.1
Archaea	NZ_RPCX01000001.1
Archaea	NZ_RPCY01000001.1
Archaea	NZ_RQWK01000001.1
Archaea	NZ_RZIG01000002.1
Archaea	NZ_RZND01000001.1
Archaea	NZ_RZND01000002.1
Archaea	NZ_RZNE01000001.1
Archaea	NZ_SBIU01000003.1
Archaea	NZ_SJER01000001.1
Archaea	NZ_SRIF01000001.1
Archaea	NZ_SRIF01000002.1
Archaea	NZ_VOLB01000001.1
Archaea	NZ_VSLZ01000001.1
Archaea	NZ_WOWA01000004.1
Archaea	NZ_WOWB01000001.1
Archaea	NZ_WOWO01000002.1
Archaea	NZ_WOYG01000001.1
Archaea	NZ_WRXM01000001.1
Archaea	NZ_WRXM01000002.1
Archaea	NZ_WUUT01000001.1
Archaea	NC_018655.1
Archaea	NC_018656.1
Archaea	NC_018719.1
Archaea	NZ_AFPU01000001.1
Archaea	NZ_CAJNAQ010000005.1
Archaea	NZ_CP007026.1
Archaea	NZ_CP007174.1
Archaea	NZ_CP007536.1
Archaea	NZ_CP010868.1
Archaea	NZ_CP011070.1
Archaea	NZ_CP011097.1
Archaea	NZ_CP012850.1
Archaea	NZ_CP017922.1
Archaea	NZ_CP021324.1
Archaea	NZ_CP024014.1
Archaea	NZ_CP024808.1
Archaea	NZ_CP026993.1
Archaea	NZ_CP026994.1
Archaea	NZ_CP026995.1
Archaea	NZ_CP030846.1
Archaea	NZ_CP030847.1
Archaea	NZ_CP035425.1
Archaea	NZ_CP067007.1
Archaea	NZ_LR216287.1
Archaea	NZ_LT841358.1
Archaea	NZ_LT981265.1
Bacteria	NZ_CP012046.1
Bacteria	NZ_CP013923.1
Bacteria	NZ_CP014028.1
Bacteria	NZ_CP014060.2
Bacteria	NZ_CP014065.1
Bacteria	NZ_CP019325.1
Bacteria	NZ_CP020917.1
Bacteria	NZ_CP023270.1
Bacteria	NZ_CP025030.1
Bacteria	NZ_CP026124.1
Bacteria	NZ_CP026973.1
Bacteria	NZ_CP032084.1
Bacteria	NZ_CP033730.1
Bacteria	NZ_CP034689.1
Bacteria	NZ_CP038034.1
Bacteria	NZ_CP043820.1
Bacteria	NZ_CP045222.1
Bacteria	NZ_CP053617.1
Bacteria	NZ_CP053618.1
Bacteria	NZ_CP053985.1
Bacteria	NZ_CP053986.1
Bacteria	NZ_CP053987.1
Bacteria	NZ_CP054569.1
Bacteria	NZ_CP054571.1
Bacteria	NZ_CP059848.1
Bacteria	NZ_CP061008.1
Bacteria	NZ_CP064377.1
Bacteria	NZ_CP065652.1
Bacteria	NZ_CP065997.1
Bacteria	NZ_CP068211.1
Bacteria	NZ_CP074375.1
Bacteria	NZ_CP079940.1
Bacteria	NZ_CP090381.1
Bacteria	NZ_GL982453.1
Bacteria	NZ_JAENJL010000001.1
Bacteria	NZ_JAIFOT010000001.1
Bacteria	NZ_LMGO01000001.1
Bacteria	NZ_LOSD02000003.1
Bacteria	NZ_NBTL02000001.1
Bacteria	NZ_VFNE01000001.1
Bacteria	NZ_AP025017.1
Bacteria	NZ_AP025590.1
Bacteria	NZ_AP025697.1
Bacteria	NZ_CP025227.1
Bacteria	NZ_CP025228.1
Bacteria	NZ_CP025249.1
Bacteria	NZ_CP027862.1
Bacteria	NZ_CP039292.1
Bacteria	NZ_CP040005.1
Bacteria	NZ_CP058259.1
Bacteria	NZ_CP066049.1
Bacteria	NZ_CP066060.1
Bacteria	NZ_CP067336.1
Bacteria	NZ_CP068012.1
Bacteria	NZ_LT700212.1
Bacteria	NZ_OOHN01000008.1
Bacteria	NC_013854.1
Bacteria	NC_013855.1
Bacteria	NC_016585.1
Bacteria	NC_016622.1
Bacteria	NZ_CP007793.1
Bacteria	NZ_CP007794.1
Bacteria	NZ_CP012401.1
Bacteria	NZ_CP012402.1
Bacteria	NZ_CP012914.1
Bacteria	NZ_CP012915.1
Bacteria	NZ_CP015285.1
Bacteria	NZ_CP022253.1
Bacteria	NZ_CP022254.1
Bacteria	NZ_CP022364.1
Bacteria	NZ_CP022367.1
Bacteria	NZ_CP028903.1
Bacteria	NZ_CP029352.1
Bacteria	NZ_CP029353.1
Bacteria	NZ_CP029829.1
Bacteria	NZ_CP032321.1
Bacteria	NZ_CP032322.1
Bacteria	NZ_CP032330.1
Bacteria	NZ_CP032331.1
Bacteria	NZ_CP032332.1
Bacteria	NZ_CP032339.1
Bacteria	NZ_CP032340.1
Bacteria	NZ_CP032345.1
Bacteria	NZ_CP032346.1
Bacteria	NZ_CP033312.1
Bacteria	NZ_CP033313.1
Bacteria	NZ_CP033318.1
Bacteria	NZ_CP033319.1
Bacteria	NZ_CP039634.1
Bacteria	NZ_CP039635.1
Bacteria	NZ_CP039650.1
Bacteria	NZ_CP054619.1
Bacteria	NZ_CP054621.1
Bacteria	NZ_CP059449.1
Bacteria	NZ_CP059450.1
Bacteria	NZ_FXAK01000007.1
Bacteria	NZ_FXBR01000002.1
Bacteria	NZ_FXBR01000004.1
Bacteria	NZ_FXBR01000005.1
Bacteria	NZ_FZOI01000001.1
Bacteria	NZ_FZOP01000001.1
Bacteria	NZ_JABEXZ010000001.1
Bacteria	NZ_JABEXZ010000002.1
Bacteria	NZ_JABFDB010000001.1
Bacteria	NZ_JADPXE010000001.1
Bacteria	NZ_JADPXE010000002.1
Bacteria	NZ_JADWMY010000001.1
Bacteria	NZ_JAGINN010000001.1
Bacteria	NZ_JAIFZR010000002.1
Bacteria	NZ_JAIFZR010000004.1
Bacteria	NZ_JAIFZR010000005.1
Bacteria	NZ_LAEL01000001.1
Bacteria	NZ_LAEL01000002.1
Bacteria	NZ_LGQS01000028.1
Bacteria	NZ_LGQW01000015.1
Bacteria	NZ_LGRA01000008.1
Bacteria	NZ_LGRA01000018.1
Bacteria	NZ_LGRA01000021.1
Bacteria	NZ_PDKW01000042.1
Bacteria	NZ_PDKW01000043.1
Bacteria	NZ_QYUL01000001.1
Bacteria	NZ_QYUL01000002.1
Bacteria	NZ_VEWN01000001.1
Bacteria	NZ_VISK01000010.1
Bacteria	NZ_VITF01000001.1
Bacteria	NZ_VITI01000001.1
Bacteria	NZ_VTTM01000001.1
Bacteria	NZ_VTTM01000002.1
Bacteria	NZ_VTTN01000001.1
Bacteria	NZ_VTTO01000001.1
Bacteria	NC_021149.1
Bacteria	NC_021150.1
Bacteria	NZ_CP010415.1
Bacteria	NZ_CP011835.1
Bacteria	NZ_CP045302.1
Bacteria	NZ_CP066310.1
Bacteria	NZ_CM002398.1
Bacteria	NZ_CP007618.1
Bacteria	NZ_CP009902.1
Bacteria	NZ_CP023001.1
Bacteria	NZ_CP026608.1
Bacteria	NZ_CP031642.1
Bacteria	NZ_CP031643.1
Bacteria	NZ_CP076181.1
Bacteria	NZ_CP076201.1
Bacteria	NZ_ADOU02000004.1
Bacteria	NZ_AP013103.1
Bacteria	NZ_AP014946.1
Bacteria	NZ_AP021854.1
Bacteria	NZ_AP021855.1
Bacteria	NZ_AP022638.1
Bacteria	NZ_AP022639.1
Bacteria	NZ_AP022640.1
Bacteria	NZ_AP022641.1
Bacteria	NZ_CP010313.1
Bacteria	NZ_CP011360.1
Bacteria	NZ_CP013127.1
Bacteria	NZ_CP013949.1
Bacteria	NZ_CP016428.1
Bacteria	NZ_CP017637.1
Bacteria	NZ_CP019966.1
Bacteria	NZ_CP019967.1
Bacteria	NZ_CP022219.1
Bacteria	NZ_CP022221.1
Bacteria	NZ_CP022222.1
Bacteria	NZ_CP025113.1
Bacteria	NZ_CP029425.1
Bacteria	NZ_CP029426.1
Bacteria	NZ_CP029427.1
Bacteria	NZ_CP029603.2
Bacteria	NZ_CP030036.1
Bacteria	NZ_CP030037.1
Bacteria	NZ_CP030038.1
Bacteria	NZ_CP030047.1
Bacteria	NZ_CP030048.1
Bacteria	NZ_CP030050.1
Bacteria	NZ_CP030051.1
Bacteria	NZ_CP030053.1
Bacteria	NZ_CP030055.1
Bacteria	NZ_CP030057.1
Bacteria	NZ_CP030059.1
Bacteria	NZ_CP032617.1
Bacteria	NZ_CP034432.1
Bacteria	NZ_CP036498.1
Bacteria	NZ_CP036537.1
Bacteria	NZ_CP041090.1
Bacteria	NZ_CP041387.1
Bacteria	NZ_CP041656.1
Bacteria	NZ_CP042175.1
Bacteria	NZ_CP042176.1
Bacteria	NZ_CP042968.1
Bacteria	NZ_CP044543.1
Bacteria	NZ_CP049289.1
Bacteria	NZ_CP050022.1
Bacteria	NZ_CP050064.1
Bacteria	NZ_CP050065.1
Bacteria	NZ_CP050066.1
Bacteria	NZ_CP050292.1
Bacteria	NZ_CP055233.1
Bacteria	NZ_CP058354.1
Bacteria	NZ_CP058907.1
Bacteria	NZ_CP059398.1
Bacteria	NZ_CP061378.1
Bacteria	NZ_CP061379.1
Bacteria	NZ_CP064684.1
Bacteria	NZ_CP064686.1
Bacteria	NZ_CP064688.1
Bacteria	NZ_CP064689.1
Bacteria	NZ_CP064690.1
Bacteria	NZ_CP064692.1
Bacteria	NZ_CP064693.1
Bacteria	NZ_CP064695.1
Bacteria	NZ_CP064698.1
Bacteria	NZ_CP064701.1
Bacteria	NZ_CP064703.1
Bacteria	NZ_CP064704.1
Bacteria	NZ_CP064707.1
Bacteria	NZ_CP066699.1
Bacteria	NZ_CP067041.1
Bacteria	NZ_CP067100.1
Bacteria	NZ_CP067101.1
Bacteria	NZ_CP067102.1
Bacteria	NZ_CP076134.1
Bacteria	NZ_CP076135.1
Bacteria	NZ_CP076136.1
Bacteria	NZ_CP082161.1
Bacteria	NZ_CP082164.1
Bacteria	NZ_CP083721.1
Bacteria	NZ_CP086136.1
Bacteria	NZ_CP088008.1
Bacteria	NZ_CP088022.1
Bacteria	NZ_CP088086.1
Bacteria	NZ_CP088087.1
Bacteria	NZ_CP088089.1
Bacteria	NZ_CP088100.1
Bacteria	NZ_CP088156.1
Bacteria	NZ_CP088280.1
Bacteria	NZ_CP088282.1
Bacteria	NZ_CP088285.1
Bacteria	NZ_CP088288.1
Bacteria	NZ_CP096251.1
Bacteria	NZ_CP096255.1
Bacteria	NZ_DF820425.1
Bacteria	NZ_FNTH01000001.1
Bacteria	NZ_FNTI01000001.1
Bacteria	NZ_JAAOLF040000005.1
Bacteria	NZ_JAASRT010000001.1
Bacteria	NZ_JADPIH010000001.1
Bacteria	NZ_JADPII010000001.1
Bacteria	NZ_JADPIJ010000001.1
Bacteria	NZ_JAENXS010000001.1
Bacteria	NZ_JAENXS010000002.1
Bacteria	NZ_JAFBBN010000001.1
Bacteria	NZ_JAFCJI010000001.1
Bacteria	NZ_JAFICZ010000001.1
Bacteria	NZ_JAGIOM010000001.1
Bacteria	NZ_JXDL01000001.1
Bacteria	NZ_LAXE01000001.1
Bacteria	NZ_LBIA02000001.1
Bacteria	NZ_LFJC01000003.1
Bacteria	NZ_LFJD01000004.1
Bacteria	NZ_SGWU01000001.1
Bacteria	NZ_UFSI01000001.1
Bacteria	NZ_UIGB01000001.1
Bacteria	NC_003551.1
Bacteria	NC_013665.1
Bacteria	NC_017527.1
Bacteria	NC_020913.1
Bacteria	NZ_BCNW01000001.1
Bacteria	NZ_BCNX01000003.1
Bacteria	NZ_BCNX01000004.1
Bacteria	NZ_BCNX01000006.1
Bacteria	NZ_BCNX01000007.1
Bacteria	NZ_BCNX01000008.1
Bacteria	NZ_BCNX01000009.1
Bacteria	NZ_BCNX01000010.1
Bacteria	NZ_BCNY01000004.1
Bacteria	NZ_BCNY01000007.1
Bacteria	NZ_BCNY01000008.1
Bacteria	NZ_BCNY01000011.1
Bacteria	NZ_BCNY01000013.1
Bacteria	NZ_BCNY01000014.1
Bacteria	NZ_BCNY01000015.1
Bacteria	NZ_CP010070.1
Bacteria	NZ_AP024643.1
Bacteria	NZ_AP024651.1
Bacteria	NZ_CP012697.1
Bacteria	NZ_CP013747.1
Bacteria	NZ_CP014518.1
Bacteria	NZ_CP014574.1
Bacteria	NZ_CP021383.1
Bacteria	NZ_CP030797.1
Bacteria	NZ_CP032624.1
Bacteria	NZ_CP033081.1
Bacteria	NZ_CP042828.1
Bacteria	NZ_CP043641.1
Bacteria	NZ_CP046175.1
Bacteria	NZ_CP052757.1
Bacteria	NZ_CP061170.1
Bacteria	NZ_CP063169.1
Bacteria	NZ_HF570958.1
Bacteria	NZ_JACCBC010000001.1
Bacteria	NZ_JACCFL010000001.1
Bacteria	NZ_JAFBBO010000001.1
Bacteria	NZ_JAKZBV010000001.1
Bacteria	NZ_RKQZ01000001.1
Bacteria	NZ_VFMX01000001.1
Bacteria	NZ_VMSF01000001.1
Bacteria	NZ_WOWL01000001.1
Bacteria	NZ_AP019371.1
Bacteria	NZ_AP023356.1
Bacteria	NZ_AP024745.1
Bacteria	NZ_BLPG01000001.1
Bacteria	NZ_CP023298.1
Bacteria	NZ_CP061913.1
Bacteria	NZ_JACHMF010000001.1
Bacteria	NZ_JACHNB010000001.1
Bacteria	NZ_JACHNC010000001.1
Bacteria	NZ_JACHNH010000001.1
Bacteria	NZ_JADBEB010000001.1
Bacteria	NZ_QUMQ01000001.1
Bacteria	NZ_AP017900.1
Bacteria	NZ_AP022567.1
Bacteria	NZ_AP023396.1
Bacteria	NZ_CP006850.1
Bacteria	NZ_CP009111.1
Bacteria	NZ_CP017839.1
Bacteria	NZ_CP018082.1
Bacteria	NZ_CP020809.1
Bacteria	NZ_CP022088.2
Bacteria	NZ_CP023778.1
Bacteria	NZ_CP027541.1
Bacteria	NZ_CP029710.1
Bacteria	NZ_CP041695.1
Bacteria	NZ_CP041769.1
Bacteria	NZ_CP046171.1
Bacteria	NZ_CP046172.1
Bacteria	NZ_CP046173.1
Bacteria	NZ_CP059399.1
Bacteria	NZ_CP069242.1
Bacteria	NZ_CP070348.1
Bacteria	NZ_CP070609.1
Bacteria	NZ_CP070619.1
Bacteria	NZ_CP070973.1
Bacteria	NZ_CP073655.1
Bacteria	NZ_CP074371.1
Bacteria	NZ_CP076048.1
Bacteria	NZ_CP078145.1
Bacteria	NZ_CP080272.1
Bacteria	NZ_CP080273.1
Bacteria	NZ_CP080954.1
Bacteria	NZ_CP082160.1
Bacteria	NZ_CP082844.1
Bacteria	NZ_CP088007.1
Bacteria	NZ_CP089212.1
Bacteria	NZ_CP089225.1
Bacteria	NZ_CP089226.1
Bacteria	NZ_CP092915.1
Bacteria	NZ_CP093380.1
Bacteria	NZ_CP095403.1
Bacteria	NZ_FNSV01000005.1
Bacteria	NZ_FNTL01000004.1
Bacteria	NZ_JACCFE010000002.1
Bacteria	NZ_JACJDF010000004.1
Bacteria	NZ_JAFQ01000004.1
Bacteria	NZ_JAGGMR010000001.1
Bacteria	NZ_JAGGMW010000001.1
Bacteria	NZ_JAJFOF010000001.1
Bacteria	NZ_LT985361.1
Bacteria	NZ_MOYO01000001.1
Bacteria	NZ_NWMZ01000001.1
Bacteria	NZ_QTTP01000001.1
Bacteria	NZ_UGRU01000001.1
Bacteria	CP000127.1
Bacteria	CP038033.1
Bacteria	DS995300.1
Bacteria	DS995301.1
Bacteria	NZ_CP038033.1
Bacteria	NZ_DS995300.1
Bacteria	NZ_DS995301.1
Bacteria	NZ_AP024515.1
Bacteria	NZ_BQXC01000001.1
Bacteria	NZ_CP012371.1
Bacteria	NZ_CP013341.1
Bacteria	NZ_CP021106.3
Bacteria	NZ_FNKY01000001.1
Bacteria	NZ_FODX01000001.1
Bacteria	NZ_FSRO01000001.1
Bacteria	NZ_OCMU01000001.1
Bacteria	NZ_OCMZ01000001.1
Bacteria	NZ_OCMZ01000002.1
Bacteria	NZ_CP043661.1
Bacteria	NZ_JAASRO010000001.1
Bacteria	NZ_JACCBU010000001.1
Bacteria	NZ_JACHKF010000001.1
Bacteria	NZ_JACHMY010000001.1
Bacteria	NZ_JACHNF010000001.1
Bacteria	NZ_JADBEM010000001.1
Bacteria	NZ_JAFBCM010000001.1
Bacteria	NZ_AP014651.1
Bacteria	NZ_AP021904.1
Bacteria	NZ_CP008696.1
Bacteria	NZ_CP008857.1
Bacteria	NZ_CP011317.1
Bacteria	NZ_CP012831.1
Bacteria	NZ_CP013184.1
Bacteria	NZ_CP013993.1
Bacteria	NZ_CP014999.1
Bacteria	NZ_CP015003.1
Bacteria	NZ_CP015377.1
Bacteria	NZ_CP015878.1
Bacteria	NZ_CP016955.1
Bacteria	NZ_CP019399.1
Bacteria	NZ_CP020603.1
Bacteria	NZ_CP021774.1
Bacteria	NZ_CP021775.1
Bacteria	NZ_CP022000.1
Bacteria	NZ_CP022001.1
Bacteria	NZ_CP022002.1
Bacteria	NZ_CP022097.2
Bacteria	NZ_CP024024.1
Bacteria	NZ_CP027166.1
Bacteria	NZ_CP027172.1
Bacteria	NZ_CP027174.1
Bacteria	NZ_CP027707.1
Bacteria	NZ_CP027708.1
Bacteria	NZ_CP027709.1
Bacteria	NZ_CP027710.1
Bacteria	NZ_CP027719.1
Bacteria	NZ_CP027720.1
Bacteria	NZ_CP027735.1
Bacteria	NZ_CP027739.1
Bacteria	NZ_CP027740.1
Bacteria	NZ_CP027746.1
Bacteria	NZ_CP027749.1
Bacteria	NZ_CP027753.1
Bacteria	NZ_CP028162.1
Bacteria	NZ_CP029090.1
Bacteria	NZ_CP029097.1
Bacteria	NZ_CP029605.1
Bacteria	NZ_CP029707.1
Bacteria	NZ_CP030912.1
Bacteria	NZ_CP032352.1
Bacteria	NZ_CP032353.1
Bacteria	NZ_CP032358.1
Bacteria	NZ_CP032761.1
Bacteria	NZ_CP033684.1
Bacteria	NZ_CP033832.1
Bacteria	NZ_CP033835.1
Bacteria	NZ_CP034354.1
Bacteria	NZ_CP034409.1
Bacteria	NZ_CP038001.1
Bacteria	NZ_CP039631.3
Bacteria	NZ_CP043179.1
Bacteria	NZ_CP043328.1
Bacteria	NZ_CP045739.1
Bacteria	NZ_CP046060.1
Bacteria	NZ_CP046061.1
Bacteria	NZ_CP046402.2
Bacteria	NZ_CP046403.1
Bacteria	NZ_CP046406.2
Bacteria	NZ_CP049045.1
Bacteria	NZ_CP052861.1
Bacteria	NZ_CP052862.1
Bacteria	NZ_CP053706.1
Bacteria	NZ_CP054581.1
Bacteria	NZ_CP054844.1
Bacteria	NZ_CP054845.1
Bacteria	NZ_CP054868.1
Bacteria	NZ_CP059995.1
Bacteria	NZ_CP060243.1
Bacteria	NZ_CP061777.1
Bacteria	NZ_CP061779.1
Bacteria	NZ_CP062122.1
Bacteria	NZ_CP065412.1
Bacteria	NZ_CP065848.1
Bacteria	NZ_CP065865.1
Bacteria	NZ_CP066123.1
Bacteria	NZ_CP073080.1
Bacteria	NZ_CP077093.1
Bacteria	NZ_CP077999.1
Bacteria	NZ_CP078006.1
Bacteria	NZ_CP081202.1
Bacteria	NZ_CP081477.2
Bacteria	NZ_CP081946.1
Bacteria	NZ_CP082821.1
Bacteria	NZ_CP082822.1
Bacteria	NZ_CP082823.1
Bacteria	NZ_CP084484.1
Bacteria	NZ_CP086016.1
Bacteria	NZ_CP087673.1
Bacteria	NZ_CP092032.1
Bacteria	NZ_CP093028.1
Bacteria	NZ_CP093032.1
Bacteria	NZ_CP095770.1
Bacteria	NZ_JAATIF010000001.1
Bacteria	NZ_JAEKED010000001.1
Bacteria	NZ_JAFBLI010000001.1
Bacteria	NZ_JAIFKD010000001.1
Bacteria	NZ_JAIFKE010000001.1
Bacteria	NZ_JAJBHS010000001.1
Bacteria	NZ_LR828129.1
Bacteria	NZ_PSQQ01000001.1
Bacteria	NZ_QHCK01000002.1
Bacteria	NZ_QMGI01000002.1
Bacteria	NZ_QMGO01000001.1
Bacteria	NZ_QMGP01000001.1
Bacteria	NZ_RKJI01000001.1
Fungi	NC_001326.1
Fungi	NC_004312.1
Fungi	NC_004332.1
Fungi	NC_040930.1
Fungi	NW_011627860.1
Fungi	NW_011627861.1
Fungi	NW_011627862.1
Fungi	NW_011627863.1
Fungi	NW_011627864.1
Fungi	NW_011627865.1
Fungi	NW_011627866.1
Fungi	NW_011627867.1
Fungi	NW_011627868.1
Fungi	NW_011627869.1
Fungi	NW_011627870.1
Fungi	NW_011627871.1
Fungi	NW_011627872.1
Fungi	NW_013185619.1
Fungi	NW_013185620.1
Fungi	NW_013185621.1
Fungi	NW_013185622.1
Fungi	NW_013185624.1
Fungi	NW_013185625.1
Fungi	NW_013185626.1
Fungi	NW_013185627.1
Fungi	NW_013185628.1
Fungi	NW_013185629.1
Fungi	NW_013185630.1
Fungi	NW_013185631.1
Fungi	NW_013185632.1
Fungi	NW_013185633.1
Fungi	NW_013185634.1
Fungi	NW_013185635.1
Fungi	XM_002173460.2
Fungi	XM_002173541.2
Fungi	XM_002174604.2
Fungi	XM_002175117.2
Fungi	XM_002175665.1
Fungi	XM_013160568.1
Fungi	XM_013161358.1
Fungi	XM_013162105.1
Fungi	XM_013162934.1
Fungi	XM_013163295.1
Fungi	XM_013163476.1
Fungi	XM_013166202.1
Fungi	XM_013166382.1
Fungi	XM_013167095.1
Fungi	XM_013168407.1
Fungi	XM_013169236.1
Fungi	XM_013169425.1
Fungi	NC_005256.1
Fungi	NC_016187.1
Fungi	NW_002196671.1
Fungi	NW_002990126.1
Fungi	NW_013562508.1
Fungi	NW_013562525.1
Fungi	NW_017971456.1
Fungi	NW_017971458.1
Fungi	NW_017971461.1
Fungi	NW_017971463.1
Fungi	NW_017971464.1
Fungi	NW_017971465.1
Fungi	NW_017971466.1
Fungi	NW_024468074.1
Fungi	NW_024468078.1
Fungi	NW_024468079.1
Fungi	NC_008368.1
Fungi	NC_026478.1
Fungi	NC_026479.1
Fungi	NC_026480.1
Fungi	NC_026481.1
Fungi	NC_026482.1
Fungi	NC_026483.1
Fungi	NC_026484.1
Fungi	NC_026485.1
Fungi	NC_026486.1
Fungi	NC_026487.1
Fungi	NC_026488.1
Fungi	NC_026489.1
Fungi	NC_026490.1
Fungi	NC_026491.1
Fungi	NC_026492.1
Fungi	NC_026493.1
Fungi	NC_026494.1
Fungi	NC_026495.1
Fungi	NC_026496.1
Fungi	NC_026497.1
Fungi	NC_026498.1
Fungi	NC_026499.1
Fungi	NC_026500.1
Fungi	NC_043718.1
Fungi	NC_043719.1
Fungi	NC_043720.1
Fungi	NC_043721.1
Fungi	NC_043722.1
Fungi	NC_043723.1
Fungi	NC_043724.1
Fungi	NC_043725.1
Fungi	NC_043726.1
Fungi	NC_043727.1
Fungi	NC_043728.1
Fungi	NC_043729.1
Fungi	NC_043730.1
Fungi	NC_043731.1
Fungi	NC_043732.1
Fungi	NC_043733.1
Fungi	NC_043734.1
Fungi	NC_043735.1
Fungi	NC_043736.1
Fungi	NC_043737.1
Fungi	NC_043738.1
Fungi	NC_043739.1
Fungi	NC_060424.1
Fungi	NW_006920869.1
Fungi	NW_006920870.1
Fungi	NW_006920871.1
Fungi	NW_006920872.1
Fungi	NW_006920873.1
Fungi	NW_006920874.1
Fungi	NW_006920875.1
Fungi	NW_006920876.1
Fungi	NW_006920877.1
Fungi	NW_006920878.1
Fungi	NW_006920879.1
Fungi	NW_006920880.1
Fungi	NW_006920881.1
Fungi	NW_006920882.1
Fungi	NW_006920883.1
Fungi	NW_006920884.1
Fungi	NW_006920885.1
Fungi	NW_006920886.1
Fungi	NW_006920887.1
Fungi	NW_006920888.1
Fungi	NW_006920889.1
Fungi	NW_006920890.1
Fungi	NW_006920891.1
Fungi	NW_006920892.1
Fungi	NW_006920893.1
Fungi	NW_006920894.1
Fungi	NW_006920895.1
Fungi	NW_006920896.1
Fungi	NW_006920897.1
Fungi	NW_006920898.1
Fungi	NW_006920899.1
Fungi	NW_006920900.1
Fungi	NW_006920901.1
Fungi	NW_006920902.1
Fungi	NW_012133783.1
Fungi	NW_012133784.1
Fungi	NW_012133785.1
Fungi	NW_012133786.1
Fungi	NW_012133787.1
Fungi	NW_012133788.1
Fungi	NW_012133789.1
Fungi	NW_012133790.1
Fungi	NW_012133791.1
Fungi	NW_012133792.1
Fungi	NW_012133793.1
Fungi	NW_012133794.1
Fungi	NW_012133795.1
Fungi	NW_012133796.1
Fungi	NW_012133797.1
Fungi	NW_012133798.1
Fungi	NW_012133799.1
Fungi	NW_012133800.1
Fungi	NW_012133801.1
Fungi	NW_012133802.1
Fungi	NW_012133803.1
Fungi	NW_012133804.1
Fungi	NW_012133805.1
Fungi	NW_012133806.1
Fungi	NW_012133807.1
Fungi	NW_012133809.1
Fungi	NW_012133810.1
Fungi	NW_012133811.1
Fungi	NW_012133812.1
Fungi	NW_012133814.1
Fungi	NW_012133815.1
Fungi	NW_012133816.1
Fungi	NW_012133817.1
Fungi	NW_012133818.1
Fungi	NW_012133819.1
Fungi	NW_012133820.1
Fungi	NW_012133821.1
Fungi	NW_012133823.1
Fungi	NW_012133824.1
Fungi	NW_012133825.1
Fungi	NW_012133827.1
Fungi	NW_012133828.1
Fungi	NW_012133829.1
Fungi	NW_012133830.1
Fungi	NW_012133831.1
Fungi	NW_012133832.1
Fungi	NW_012133833.1
Fungi	NW_012133834.1
Fungi	NW_012133835.1
Fungi	NW_012133838.1
Fungi	NW_012133839.1
Fungi	NW_012133840.1
Fungi	NW_012133841.1
Fungi	NW_012133842.1
Fungi	NW_012133843.1
Fungi	NW_012133848.1
Fungi	NW_012133850.1
Fungi	NW_012133851.1
Fungi	NW_012133852.1
Fungi	NW_014638926.1
Fungi	NW_014638927.1
Fungi	NW_014638928.1
Fungi	NW_014638929.1
Fungi	NW_014638930.1
Fungi	NW_014638931.1
Fungi	NW_014638932.1
Fungi	NW_014638933.1
Fungi	NW_014638934.1
Fungi	NW_014638935.1
Fungi	NW_014638936.1
Fungi	NW_014638937.1
Fungi	NW_014638938.1
Fungi	NW_014638939.1
Fungi	NW_014638940.1
Fungi	NW_014638941.1
Fungi	NW_014638942.1
Fungi	NW_014638943.1
Fungi	NW_014638944.1
Fungi	NW_014638945.1
Fungi	NW_014638946.1
Fungi	NW_014638947.1
Fungi	NW_014638948.1
Fungi	NW_014638949.1
Fungi	NW_014638950.1
Fungi	NW_014638951.1
Fungi	NW_014638952.1
Fungi	NW_014638953.1
Fungi	NW_014638954.1
Fungi	NW_014638955.1
Fungi	NW_014638956.1
Fungi	NW_014638957.1
Fungi	NW_014638958.1
Fungi	NW_014638959.1
Fungi	NW_014638960.1
Fungi	NW_014638961.1
Fungi	NW_014638962.1
Fungi	NW_014638963.1
Fungi	NW_014638964.1
Fungi	NW_014638965.1
Fungi	NW_014638966.1
Fungi	NW_014638967.1
Fungi	NW_014638968.1
Fungi	NW_014638969.1
Fungi	NW_014638970.1
Fungi	NW_014638971.1
Fungi	NW_014638972.1
Fungi	NW_014638973.1
Fungi	NW_014638974.1
Fungi	NW_014638975.1
Fungi	NW_014638976.1
Fungi	NW_014638977.1
Fungi	NW_014638978.1
Fungi	NW_014638979.1
Fungi	NW_014638980.1
Fungi	NW_014638981.1
Fungi	NW_014638982.1
Fungi	NW_014638983.1
Fungi	NW_014638984.1
Fungi	NW_014638985.1
Fungi	NW_014638986.1
Fungi	NW_014638987.1
Fungi	NW_014638988.1
Fungi	NW_014638989.1
Fungi	NW_014638990.1
Fungi	NW_014638991.1
Fungi	NW_014638992.1
Fungi	NW_014638993.1
Fungi	NW_014638994.1
Fungi	NW_014638995.1
Fungi	NW_014638996.1
Fungi	NW_014638997.1
Fungi	NW_014638998.1
Fungi	NW_014638999.1
Fungi	NW_014639000.1
Fungi	NW_014639001.1
Fungi	NW_014639002.1
Fungi	NW_014639003.1
Fungi	NW_014639004.1
Fungi	NW_014639005.1
Fungi	NW_014639006.1
Fungi	NW_014639007.1
Fungi	NW_014639008.1
Fungi	NW_014639009.1
Fungi	NW_015961948.1
Fungi	NW_015961949.1
Fungi	NW_015961950.1
Fungi	NW_015961951.1
Fungi	NW_015961952.1
Fungi	NW_015961953.1
Fungi	NW_015961954.1
Fungi	NW_015961955.1
Fungi	NW_015961956.1
Fungi	NW_015961957.1
Fungi	NW_015961958.1
Fungi	NW_015961959.1
Fungi	NW_015961960.1
Fungi	NW_015961961.1
Fungi	NW_015961962.1
Fungi	NW_015961963.1
Fungi	NW_015961964.1
Fungi	NW_015961965.1
Fungi	NW_015961966.1
Fungi	NW_015961970.1
Fungi	NW_015961981.1
Fungi	NW_015961988.1
Fungi	NW_015961989.1
Fungi	NW_015961990.1
Fungi	NW_015961991.1
Fungi	NW_015961992.1
Fungi	NW_024545252.1
Fungi	NW_024545253.1
Fungi	NW_024545254.1
Fungi	NW_024545255.1
Fungi	NW_024545256.1
Fungi	NW_024545257.1
Fungi	NW_024545258.1
Fungi	NW_024545259.1
Fungi	NW_024545260.1
Fungi	NW_024545261.1
Fungi	NW_024545262.1
Fungi	NW_024545263.1
Fungi	NW_024545264.1
Fungi	NW_024545265.1
Fungi	NW_024545266.1
Fungi	NW_024545267.1
Fungi	NW_024545268.1
Fungi	NW_024545269.1
Fungi	NW_024545270.1
Fungi	NW_024545271.1
Fungi	NW_024545272.1
Fungi	NW_024545273.1
Fungi	NW_024545274.1
Fungi	NW_024545275.1
Fungi	NW_024545276.1
Fungi	NW_024545277.1
Fungi	NW_024545278.1
Fungi	NW_024545279.1
Fungi	NW_024545280.1
Fungi	NW_024545281.1
Fungi	NW_024545282.1
Fungi	NW_024545283.1
Fungi	NW_024545284.1
Fungi	NW_024545285.1
Fungi	NW_024545286.1
Fungi	NW_024545287.1
Fungi	NW_024545288.1
Fungi	NW_024545289.1
Fungi	NW_024545290.1
Fungi	NW_024545291.1
Fungi	NW_024545292.1
Fungi	NW_024545293.1
Fungi	NW_024545294.1
Fungi	NW_024545295.1
Fungi	NC_046734.1
Fungi	NC_049077.1
Fungi	NW_025953648.1
Fungi	NW_025953664.1
Fungi	NW_025953668.1
Fungi	NW_025953671.1
Fungi	NW_025953673.1
Fungi	NW_025953674.1
Fungi	NW_025953676.1
Fungi	NW_025953677.1
Fungi	NW_025953678.1
Fungi	NW_025953679.1
Fungi	NW_025953680.1
Fungi	NW_025953681.1
Fungi	NW_025953682.1
Fungi	NW_025953683.1
Fungi	NW_025953684.1
Fungi	NW_025953685.1
Fungi	NW_025953686.1
Fungi	NW_025953687.1
Fungi	NW_025953688.1
Fungi	NW_025953689.1
Fungi	NW_025953690.1
Fungi	NW_025953691.1
Fungi	NW_025953692.1
Fungi	NW_025953694.1
Fungi	NW_025953695.1
Fungi	NW_025953696.1
Fungi	NW_025953697.1
Fungi	NW_025953699.1
Fungi	NW_025953700.1
Fungi	NW_025953701.1
Fungi	NW_025953702.1
Fungi	NW_025953703.1
Fungi	NW_025953704.1
Fungi	NW_025953706.1
Fungi	NW_025953707.1
Fungi	NW_025953708.1
Fungi	NW_025953709.1
Fungi	NW_025953710.1
Plants	NC_012927.1
Plants	NC_013088.1
Plants	NC_015803.1
Plants	NC_015817.1
Plants	NC_015820.1
Plants	NC_015826.1
Plants	NC_015830.1
Plants	NC_015831.1
Plants	NC_016699.1
Plants	NC_024668.1
Plants	NC_024669.1
Plants	NC_024712.1
Plants	NC_024713.1
Plants	NC_024714.1
Plants	NC_024715.1
Plants	NC_024716.1
Plants	NC_024717.1
Plants	NC_024718.1
Plants	NC_024719.1
Plants	NC_024720.1
Plants	NC_024721.1
Plants	NC_024722.1
Plants	NC_024723.1
Plants	NC_024724.1
Plants	NC_024725.1
Plants	NC_024731.1
Plants	NC_027490.1
Plants	NC_027491.1
Plants	NC_028328.1
Plants	NC_028631.1
Plants	NC_029749.1
Plants	NC_030767.1
Plants	NC_034747.1
Plants	NC_039983.1
Plants	NC_039984.1
Plants	NC_040002.1
Plants	NC_042671.1
Plants	NC_042672.1
Plants	NC_043891.1
Plants	NC_043892.1
Plants	NC_043893.1
Plants	NC_043894.1
Plants	NC_043931.1
Plants	NC_043932.1
Plants	NC_043933.1
Plants	NC_043934.1
Plants	NC_043935.1
Plants	NC_043936.1
Plants	NC_043937.1
Plants	NC_043938.1
Plants	NC_043939.1
Plants	NC_043940.1
Plants	NC_043941.1
Plants	NC_043942.1
Plants	NC_043943.1
Plants	NC_043944.1
Plants	NC_043945.1
Plants	NC_043946.1
Plants	NC_043947.1
Plants	NC_045941.1
Plants	NC_046587.1
Plants	NC_050300.1
Plants	NC_050745.1
Plants	NC_050746.1
Plants	NC_050747.1
Plants	NC_050748.1
Plants	NC_050749.1
Plants	NC_050750.1
Plants	NC_050751.1
Plants	NC_050752.1
Plants	NC_050753.1
Plants	NC_050754.1
Plants	NC_050755.1
Plants	NC_050756.1
Plants	NC_050757.1
Plants	NC_050758.1
Plants	NC_050759.1
Plants	NC_050760.1
Plants	NC_050761.1
Plants	NC_050762.1
Plants	NC_050763.1
Plants	NC_050764.1
Plants	NC_050765.1
Plants	NC_050766.1
Plants	NC_050767.1
Plants	NC_050768.1
Plants	NC_050769.1
Plants	NC_050770.1
Plants	NC_050771.1
Plants	NC_050772.1
Plants	NC_050773.1
Plants	NC_050774.1
Plants	NC_050775.1
Plants	NC_050776.1
Plants	NC_050777.1
Plants	NC_050778.1
Plants	NC_050779.1
Plants	NC_050780.1
Plants	NC_050781.1
Plants	NC_051535.1
Plants	NC_053647.1
Plants	NC_053748.1
Plants	NC_053872.1
Plants	NC_056904.1
Plants	NC_056925.1
Plants	NC_058217.1
Plants	NC_059750.1
Plants	NC_059751.1
Plants	NC_059752.1
Plants	NC_059867.1
Plants	NC_060376.1
Plants	NC_061040.1
Plants	NC_062708.1
Plants	NC_063090.1
Plants	NC_028349.1
Plants	NC_031854.1
Plants	NC_031855.1
Plants	NC_031856.1
Plants	NC_032351.1
Plants	NC_033503.1
Plants	NC_033978.1
Plants	NC_034295.1
Plants	NC_034910.1
Plants	NC_036723.1
Plants	NC_036751.1
Plants	NC_036752.1
Plants	NC_036753.1
Plants	NC_036754.1
Plants	NC_036755.1
Plants	NC_036756.1
Plants	NC_036757.1
Plants	NC_036758.1
Plants	NC_037473.1
Plants	NC_038092.1
Plants	NC_038093.1
Plants	NC_038131.1
Plants	NC_039127.1
Plants	NC_039128.1
Plants	NC_039129.1
Plants	NC_039130.1
Plants	NC_039816.1
Plants	NC_039817.1
Plants	NC_039930.1
Plants	NC_039934.1
Plants	NC_039935.1
Plants	NC_039936.1
Plants	NC_039937.1
Plants	NC_039938.1
Plants	NC_039939.1
Plants	NC_039991.1
Plants	NC_039992.1
Plants	NC_039993.1
Plants	NC_039994.1
Plants	NC_039995.1
Plants	NC_039996.1
Plants	NC_039997.1
Plants	NC_039998.1
Plants	NC_039999.1
Plants	NC_040000.1
Plants	NC_040001.1
Plants	NC_040995.1
Plants	NC_040996.1
Plants	NC_044852.1
Plants	NC_045287.1
Plants	NC_045288.1
Plants	NC_045289.1
Plants	NC_045290.1
Plants	NC_045291.1
Plants	NC_045292.1
Plants	NC_047177.1
Plants	NC_052921.1
Plants	NC_057498.1
Plants	NC_058835.1
Plants	NC_061930.1
Plants	NC_037253.1
Plants	NC_037254.1
Plants	NC_037255.1
Plants	NC_037256.1
Plants	NC_037257.1
Plants	NC_037258.1
Plants	NC_037259.1
Plants	NC_037260.1
Plants	NC_037261.1
Plants	NC_037262.1
Plants	NC_037263.1
Plants	NC_037264.1
Plants	NC_037265.1
Plants	NC_037266.1
Plants	NC_037267.1
Plants	NC_037268.1
Plants	NC_037269.1
Plants	NC_037270.1
Plants	NC_037271.1
Plants	NC_037272.1
Plants	NC_037273.1
Plants	NC_037274.1
Plants	NC_037275.1
Plants	NC_037276.1
Plants	NC_037277.1
Plants	NC_037278.1
Plants	NC_037279.1
Plants	NW_020158743.1
Plants	NW_020158744.1
Plants	NW_020158745.1
Plants	NW_020158746.1
Plants	NW_020158747.1
Plants	NW_020158748.1
Plants	NW_020158749.1
Plants	NW_020158750.1
Plants	NW_020158751.1
Plants	NW_020158752.1
Plants	NW_020158753.1
Plants	NW_020158754.1
Plants	NW_020158755.1
Plants	NW_020158756.1
Plants	NW_020158757.1
Plants	NW_020158758.1
Plants	NW_020158759.1
Plants	NW_020158760.1
Plants	NW_020158761.1
Plants	NW_020158762.1
Plants	NW_020158763.1
Plants	NW_020158764.1
Plants	NW_020158765.1
Plants	NW_020158766.1
Plants	NW_020158767.1
Plants	NW_020158768.1
Plants	NW_020158769.1
Plants	NC_026839.1
Plants	NC_029874.1
Plants	NC_036835.1
Plants	NC_037950.1
Plants	NC_037952.1
Plants	NC_037953.1
Plants	NC_037954.1
Plants	NC_037955.1
Plants	NC_039634.1
Plants	NC_039635.1
Plants	NC_039636.1
Plants	NC_039637.1
Plants	NC_039638.1
Plants	NC_039668.1
Plants	NC_039748.1
Plants	NC_040937.1
Plants	NC_040959.1
Plants	NC_040961.1
Plants	NC_040962.1
Plants	NC_040963.1
Plants	NC_042178.1
Plants	NC_042190.1
Plants	NC_042201.1
Plants	NC_042739.1
Plants	NC_045043.1
Plants	NC_045045.1
Plants	NC_045046.1
Plants	NC_045047.1
Plants	NC_045048.1
Plants	NC_045049.1
Plants	NC_045050.1
Plants	NC_045051.1
Plants	NC_045052.1
Plants	NC_045053.1
Plants	NC_045054.1
Plants	NC_045055.1
Plants	NC_045056.1
Plants	NC_045061.1
Plants	NC_045062.1
Plants	NC_045063.1
Plants	NC_045064.1
Plants	NC_045193.1
Plants	NC_045219.1
Plants	NC_046599.1
Plants	NC_047443.1
Plants	NC_050941.1
Plants	NC_054183.1
Plants	NC_054265.1
Plants	NC_054306.1
Plants	NC_054349.1
Plants	NC_054350.1
Plants	NC_056986.1
Plants	NC_057000.1
Plants	NC_057105.1
Plants	NC_057106.1
Plants	NC_058578.1
Plants	NC_058732.1
Plants	NC_059719.1
Plants	NC_060471.1
Plants	NC_060585.1
Plants	NC_060729.1
Plants	NC_061006.1
Plants	NC_010548.1
Plants	NC_021437.1
Plants	NC_021441.1
Plants	NC_023121.1
Plants	NC_024021.1
Plants	NC_024022.1
Plants	NC_024023.1
Plants	NC_024024.1
Plants	NC_026295.1
Plants	NC_026296.1
Plants	NC_026297.1
Plants	NC_026298.1
Plants	NC_027423.1
Plants	NC_028155.1
Plants	NC_028190.1
Plants	NC_030372.1
Plants	NC_031354.1
Plants	NC_034788.1
Plants	NC_034940.1
Plants	NC_034941.1
Plants	NC_034943.1
Plants	NC_035068.1
Plants	NC_036939.1
Plants	NC_036996.1
Plants	NC_037430.1
Plants	NC_039562.1
Plants	NC_039563.1
Plants	NC_039564.1
Plants	NC_039565.1
Plants	NC_039566.1
Plants	NC_039567.1
Plants	NC_039644.1
Plants	NC_041523.1
Plants	NC_042175.1
Plants	NC_042176.1
Plants	NC_042177.1
Plants	NC_042763.1
Plants	NC_044076.1
Plants	NC_045277.1
Plants	NC_045867.1
Plants	NC_047223.1
Plants	NC_048527.1
Plants	NC_050254.1
Plants	NC_057503.1
Plants	NC_058593.1
Plants	NC_061008.1
Plants	NC_061760.1
Plants	NC_062083.1
Plants	NC_062328.1
Plants	NC_062329.1
Plants	NC_000932.1
Plants	NC_002694.1
Plants	NC_002762.1
Plants	NC_003070.9
Plants	NC_003071.7
Plants	NC_003074.8
Plants	NC_003075.7
Plants	NC_003076.8
Plants	NC_003119.8
Plants	NC_004993.1
Plants	NC_005086.1
Plants	NC_005878.2
Plants	NC_005973.1
Plants	NC_006050.1
Plants	NC_006084.1
Plants	NC_006290.1
Plants	NC_007144.1
Plants	NC_007499.1
Plants	NC_007578.1
Plants	NC_007942.1
Plants	NC_007957.1
Plants	NC_007977.1
Plants	NC_008115.1
Plants	NC_008155.1
Plants	NC_008235.1
Plants	NC_008359.1
Plants	NC_008407.1
Plants	NC_008535.1
Plants	NC_008788.1
Plants	NC_009259.1
Plants	NC_009265.1
Plants	NC_009266.1
Plants	NC_009267.1
Plants	NC_009268.1
Plants	NC_009269.1
Plants	NC_009270.1
Plants	NC_009271.1
Plants	NC_009272.1
Plants	NC_009273.1
Plants	NC_009274.1
Plants	NC_009275.1
Plants	NC_009598.1
Plants	NC_009599.1
Plants	NC_009600.1
Plants	NC_009601.1
Plants	NC_010093.1
Plants	NC_010109.1
Plants	NC_010323.1
Plants	NC_010433.1
Plants	NC_010442.1
Plants	NC_010601.1
Plants	NC_010776.1
Plants	NC_011032.1
Plants	NC_011713.2
Plants	NC_012224.1
Plants	NC_012615.1
Plants	NC_012927.1
Plants	NC_013088.1
Plants	NC_013707.2
Plants	NC_013843.1
Plants	NC_014057.1
Plants	NC_014063.1
Plants	NC_014570.1
Plants	NC_014676.2
Plants	NC_014807.1
Plants	NC_015139.1
Plants	NC_015204.1
Plants	NC_015206.1
Plants	NC_015308.1
Plants	NC_015543.1
Plants	NC_015605.1
Plants	NC_015621.1
Plants	NC_015817.1
Plants	NC_015820.1
Plants	NC_015826.1
Plants	NC_015830.1
Plants	NC_015891.1
Plants	NC_015894.1
Plants	NC_015899.1
Plants	NC_015983.1
Plants	NC_015990.1
Plants	NC_015996.1
Plants	NC_016005.1
Plants	NC_016068.1
Plants	NC_016430.1
Plants	NC_016433.2
Plants	NC_016468.1
Plants	NC_016668.1
Plants	NC_016670.1
Plants	NC_016690.1
Plants	NC_016692.1
Plants	NC_016699.1
Plants	NC_016708.2
Plants	NC_016711.1
Plants	NC_016712.1
Plants	NC_016734.1
Plants	NC_016736.1
Plants	NC_016921.1
Plants	NC_017602.1
Plants	NC_017609.1
Plants	NC_017835.1
Plants	NC_017894.1
Plants	NC_018051.1
Plants	NC_018109.1
Plants	NC_018110.1
Plants	NC_018111.1
Plants	NC_018112.1
Plants	NC_018113.1
Plants	NC_018114.1
Plants	NC_018565.1
Plants	NC_018766.1
Plants	NC_020019.1
Plants	NC_020092.1
Plants	NC_020098.1
Plants	NC_020316.1
Plants	NC_020372.1
Plants	NC_020431.1
Plants	NC_020607.1
Plants	NC_021091.1
Plants	NC_021102.1
Plants	NC_021111.1
Plants	NC_021449.1
Plants	NC_021760.1
Plants	NC_021761.1
Plants	NC_021762.1
Plants	NC_022133.1
Plants	NC_022378.1
Plants	NC_022379.1
Plants	NC_022380.1
Plants	NC_022381.1
Plants	NC_022382.1
Plants	NC_022383.1
Plants	NC_022384.1
Plants	NC_022385.1
Plants	NC_022386.1
Plants	NC_022387.1
Plants	NC_022388.1
Plants	NC_022389.1
Plants	NC_022390.1
Plants	NC_022391.1
Plants	NC_022392.1
Plants	NC_022393.1
Plants	NC_022394.1
Plants	NC_022395.1
Plants	NC_022396.1
Plants	NC_022397.1
Plants	NC_022398.1
Plants	NC_022399.1
Plants	NC_022400.1
Plants	NC_022401.1
Plants	NC_022402.1
Plants	NC_022403.1
Plants	NC_022404.1
Plants	NC_022405.1
Plants	NC_022406.1
Plants	NC_022407.1
Plants	NC_022408.1
Plants	NC_022409.1
Plants	NC_022410.1
Plants	NC_022411.1
Plants	NC_022412.1
Plants	NC_022413.1
Plants	NC_022414.1
Plants	NC_022417.1
Plants	NC_022451.2
Plants	NC_022457.1
Plants	NC_022715.2
Plants	NC_022868.1
Plants	NC_022958.1
Plants	NC_023090.1
Plants	NC_023096.1
Plants	NC_023097.1
Plants	NC_023115.1
Plants	NC_023213.1
Plants	NC_023214.1
Plants	NC_023215.1
Plants	NC_023216.1
Plants	NC_023217.1
Plants	NC_023218.1
Plants	NC_023247.1
Plants	NC_023367.1
Plants	NC_023790.1
Plants	NC_023800.1
Plants	NC_023833.1
Plants	NC_023956.1
Plants	NC_023959.1
Plants	NC_024019.1
Plants	NC_024060.1
Plants	NC_024061.1
Plants	NC_024062.1
Plants	NC_024063.1
Plants	NC_024064.1
Plants	NC_024065.1
Plants	NC_024066.1
Plants	NC_024067.1
Plants	NC_024166.1
Plants	NC_024421.1
Plants	NC_024469.1
Plants	NC_024643.2
Plants	NC_024659.1
Plants	NC_024660.1
Plants	NC_024661.1
Plants	NC_024662.1
Plants	NC_024663.1
Plants	NC_024668.1
Plants	NC_024669.1
Plants	NC_024712.1
Plants	NC_024713.1
Plants	NC_024714.1
Plants	NC_024715.1
Plants	NC_024716.1
Plants	NC_024717.1
Plants	NC_024718.1
Plants	NC_024719.1
Plants	NC_024720.1
Plants	NC_024721.1
Plants	NC_024722.1
Plants	NC_024723.1
Plants	NC_024724.1
Plants	NC_024725.1
Plants	NC_024728.1
Plants	NC_024736.1
Plants	NC_024747.1
Plants	NC_024764.1
Plants	NC_024813.1
Plants	NC_024814.1
Plants	NC_024815.1
Plants	NC_024816.1
Plants	NC_024830.1
Plants	NC_024831.1
Plants	NC_024832.1
Plants	NC_024929.1
Plants	NC_025288.1
Plants	NC_025333.1
Plants	NC_025339.1
Plants	NC_025554.1
Plants	NC_025593.1
Plants	NC_025772.2
Plants	NC_025909.1
Plants	NC_025910.1
Plants	NC_025955.1
Plants	NC_026065.1
Plants	NC_026076.1
Plants	NC_026203.1
Plants	NC_026220.1
Plants	NC_026291.1
Plants	NC_026447.1
Plants	NC_026462.1
Plants	NC_026541.1
Plants	NC_026551.1
Plants	NC_026562.1
Plants	NC_026563.1
Plants	NC_026567.1
Plants	NC_026568.1
Plants	NC_026574.1
Plants	NC_026677.1
Plants	NC_026678.1
Plants	NC_026679.1
Plants	NC_026680.1
Plants	NC_026681.1
Plants	NC_026682.1
Plants	NC_026683.1
Plants	NC_026684.1
Plants	NC_026685.1
Plants	NC_026694.1
Plants	NC_026703.1
Plants	NC_026722.1
Plants	NC_026726.1
Plants	NC_026790.1
Plants	NC_026839.1
Plants	NC_026906.1
Plants	NC_026907.1
Plants	NC_026909.1
Plants	NC_026913.1
Plants	NC_026999.1
Plants	NC_027073.1
Plants	NC_027074.1
Plants	NC_027075.1
Plants	NC_027076.1
Plants	NC_027077.1
Plants	NC_027078.1
Plants	NC_027079.1
Plants	NC_027080.1
Plants	NC_027099.1
Plants	NC_027110.1
Plants	NC_027113.1
Plants	NC_027146.1
Plants	NC_027147.1
Plants	NC_027148.1
Plants	NC_027149.1
Plants	NC_027150.1
Plants	NC_027151.1
Plants	NC_027152.1
Plants	NC_027153.1
Plants	NC_027154.1
Plants	NC_027155.1
Plants	NC_027158.1
Plants	NC_027159.1
Plants	NC_027161.1
Plants	NC_027177.1
Plants	NC_027184.1
Plants	NC_027223.1
Plants	NC_027224.1
Plants	NC_027225.1
Plants	NC_027226.1
Plants	NC_027259.1
Plants	NC_027262.1
Plants	NC_027266.1
Plants	NC_027272.1
Plants	NC_027276.1
Plants	NC_027425.1
Plants	NC_027434.1
Plants	NC_027441.1
Plants	NC_027442.1
Plants	NC_027456.1
Plants	NC_027461.1
Plants	NC_027463.1
Plants	NC_027607.1
Plants	NC_027650.1
Plants	NC_027668.1
Plants	NC_027669.1
Plants	NC_027674.1
Plants	NC_027679.1
Plants	NC_027681.1
Plants	NC_027685.1
Plants	NC_027691.1
Plants	NC_027693.1
Plants	NC_027728.1
Plants	NC_027743.1
Plants	NC_027834.1
Plants	NC_027835.1
Plants	NC_027837.1
Plants	NC_027939.1
Plants	NC_027954.2
Plants	NC_027955.1
Plants	NC_028000.1
Plants	NC_028005.1
Plants	NC_028006.1
Plants	NC_028007.1
Plants	NC_028009.1
Plants	NC_028023.1
[truncated: 4,553 more rows]
